# Supplementary material for: Axion topology in photonic crystal domain walls
Source: Nat Commun. 2024 Aug 9;15:6814. doi: 10.1038/s41467-024-50766-3 (PMC11316128; doi:10.1038/s41467-024-50766-3)
Supplement: Supplementary file 3 — Source Data [file 41467_2024_50766_MOESM3_ESM.zip]

Archive with 2 entries (2 files):
- phase_pi-epsilon.h5
- phase_0-epsilon.h5
